# Supplementary material for: Biological Strategies of Invasive Bark Beetles and Borers Species
Source: Insects. 2021 Apr 20;12(4):367. doi: 10.3390/insects12040367 (PMC8074309; doi:10.3390/insects12040367)
Supplement: Supplementary file 1 [file insects-12-00367-s001.zip]

Archive with 3 entries (3 files):
- Figure S1.pdf
- Table S1.xlsx
- Tables S2-S4.pdf
