# Supplementary material for: Biological Strategies of Invasive Bark Beetles and Borers Species
Source: Insects. 2021 Apr 20;12(4):367. doi: 10.3390/insects12040367 (PMC8074309; doi:10.3390/insects12040367)
Supplement: Supplementary file 1 [file insects-12-00367-s001.zip › Table S1.xlsx]

## Sheet: readme
symbol	meaning
empty cell	no data
0	absense of the trait
1	presence of the trait
m	monophagy
o	olygophagy
p	polyphagy

## Sheet: traits
Species	Family	Phleophagy	Xylophagy	Xylomycetophagy	Inbreeding	Fecundity	Associated plant pathogens	Long-range sex pheromones	Aggregation sex pheromones	Maturation feeding	Food spectra	Flyghtless	Polyvoltinism	Monovoltinism	Multi-year life cycle	Invasiveness
Apate monachus Fabricius	Bostrychidae	0	1	0	0	110	0	0	0	1	p	0	1	1	1	1
Dinoderus minutus (Fabricius)	Bostrychidae	0	1	0	0	20	0	0	0	1	o	0	1	0	0	1
Lyctus brunneus (Stephens)	Bostrychidae	0	1	0	0	70	0	1	0	0	p	0	1	1	1	1
Agrilus planipennis Fairmaire	Buprestidae	1	0	0	0	70	0	0	0	1	m	0	0	1	1	1
Lamprodila festiva (Linnaeus)	Buprestidae	1	1	0	0		0	0	0	1	o	0	0	1	1	1
Paysandisia archon (Burmeister)	Castniidae	0	1	0	0	140	0	0	0	0	o	0	0	1	0	1
Anoplophora chinensis (Forster)	Cerambycidae	1	1	0	0	190	0	1	0	1	p	0	0	1	1	1
Anoplophora glabripennis (Motschulsky)	Cerambycidae	1	1	0	0	105	0	1	0	1	p	0	0	1	1	1
Aromia bungii Faldermann	Cerambycidae	1	1	0	0	340	0	0	1	1	m	0	0	0	1	1
Callidiellum rufipenne (Motschulsky)	Cerambycidae	1	0	0	0	20	0	0	0	0	p	0	0	1	1	1
Phoracantha recurva Newman	Cerambycidae	1	0	0	0	140	0	0	0	1	m	0	1	1	0	1
Phoracantha semipunctata (Fabricius)	Cerambycidae	1	0	0	0	90	0	0	0	1	m	0	1	1	0	1
Psacothea hilaris (Pascoe)	Cerambycidae	1	1	0	0	150	0	0	0	1	o	0	1	1	1	1
Rusticoclytus rusticus (Linnaeus)	Cerambycidae	1	1	0	0	110	0	0	0	0	p	0	0	1	1	1
Tetropium fuscum (Fabricius)	Cerambycidae	1	0	0	0	80	1	0	1	0	o	0	0	1	0	1
Trichoferus campestris (Faldermann)	Cerambycidae	1	1	0	0	50	0	1	0	0	p	0	0	1	1	1
Xylotrechus chinensis Chevrolat	Cerambycidae	1	0	0	0	85	0	1	0	0	m	0	0	1	0	1
Anisandrus dispar (Fabricius)	Curculionidae	0	0	1	1	25	0	0	0	1	p	1	0	1	0	1
Cryptorrhynchus lapathi Linnaeus	Curculionidae	1	1	0	0	160	0	0	0	1	p	0	0	1	1	1
Dendroctonus micans (Kugelann)	Curculionidae	0	0	1	1	125	0	0	0	1	o	0	1	1	1	1
Dendroctonus valens LeConte	Curculionidae	1	0	0	0	50	1	0	1	1	m	0	1	1	1	1
Euwallacea destruens (Blandford)	Curculionidae	0	0	1	1		0	0	0	1	p	1	1	0	0	1
Hylastes ater (Paykull)	Curculionidae	1	0	0	0	100	1	0	0	1	p	0	1	1	0	1
Hylastes opacus Erichson	Curculionidae	1	0	0	0		0	0	0	1	m	0	1	0	0	1
Hylurgus ligniperda (Fabricius)	Curculionidae	1	0	0	0	90	0	0	0	1	m	0	1	1	0	1
Ips cembrae (Heer)	Curculionidae	1	0	0	0	30	1	0	1	1	m	0	1	1	0	1
Megaplatypus mutatus (Chapius)	Curculionidae	0	1	1	0	150	1	1	0		p	0	0	1	0	1
Orthotomicus erosus (Wollaston)	Curculionidae	1	0	0	0	50	0	0	1	1	m	0	1	0	0	1
Phloeosinus armatus Reitter	Curculionidae	1	0	0	0	50	1	0	0	1	o	0	1	0	0	1
Phloeosinus rudis Blandford	Curculionidae	1	0	0	0	15	0	0	0	1	o	0	1	1	0	1
Pityophthorus juglandis Blackman	Curculionidae	1	0	0	0	15	1	0	1		m	0	1	0	0	1
Polygraphus proximus Blandford	Curculionidae	1	0	0	0	45	1	0	1	1	m	0	1	1	0	1
Rhynchophorus ferrugineus (Olivier)	Curculionidae	0	1	0	0	205	0	0	1	1	o	0	1	0	0	1
Scolytus multistriatus (Marsham)	Curculionidae	1	0	0	0	50	1	0	1	1	m	0	1	1	0	1
Scolytus schevyrewi Semenov	Curculionidae	1	0	0	0	60	0	0	1	1	m	0	1	0	0	1
Tomicus piniperda (Linnaeus)	Curculionidae	1	0	0	0	80	1	0	1	1	m	0	0	1	0	1
Xyleborinus saxesenii (Ratzeburg)	Curculionidae	0	0	1	1	100	0	0	0	1	p	1	1	1	0	1
Xyleborus affinis Eichhoff	Curculionidae	0	0	1	1	25	1	0	0	1	p	1	1	1	0	1
Xyleborus glabratus Eichoff	Curculionidae	0	0	1	1		1	0	0		o	1	1	0	0	1
Xyleborus perforans (Wollaston)	Curculionidae	0	0	1	1		0	0	0	1	p	1	1	0	0	1
Xyleborus similis Ferrari	Curculionidae	0	0	1	1	25	1	0	0	1	p	1	1	0	0	1
Xylosandrus compactus (Eichhoff)	Curculionidae	0	0	1	1	25	1	0	0	1	p	1	1	0	0	1
Xylosandrus crassiusculus (Motschulsky)	Curculionidae	0	0	1	1	25	0	0	0	1	p	1	1	0	0	1
Xylosandrus germanus (Blandford)	Curculionidae	0	0	1	1	15	1	0	0	1	p	1	1	1	0	1
Xylosandrus morigerus (Blandford)	Curculionidae	0	0	1	1	30	0	0	0	1	p	1	1	0	0	1
Sirex noctilio Fabricius	Siricidae	0	0	1	0	215	1	0	1	0	o	0	0	1	1	1
Tremex fuscicornis (Fabricius)	Siricidae	0	0	1	0		0	0	0		p	0	0	0	1	1
Agrilus angustulus (Illiger)	Buprestidae	1	0	0	0		0	0	0	1	m	0	0	1	0	0
Agrilus sulcicollis Lacordaire	Buprestidae	1	0	0	0		0	0	0	1	m	0	0	1	1	0
Melanophila acuminata (De Geer)	Buprestidae	1	1	0	0	20	0	0	0	1	p	0	0	1	1	0
Callidium violaceum (Linnaeus)	Cerambycidae	1	1	0	0	50	0	0	0		o	0	0	1	1	0
Hylotrupes bajulus (Linnaeus)	Cerambycidae	0	1	0	0	120	0	1	0	0	o	0	0	0	1	0
Morimus asper (Sulzer)	Cerambycidae	0	1	0	0	35	0	0	0	1	p	1	0	0	1	0
Saperda candida Fabricius	Cerambycidae	1	1	0	0	35	0	0	0	1	o	0	0	0	1	0
Saperda populnea Linnaeus	Cerambycidae	1	1	0	0	50	0	0	0	1	o	0	0	1	1	0
Tetropium castaneum (Linnaeus)	Cerambycidae	1	1	0	0	110	1	0	1	0	o	0	0	1	1	0
Tetrops praeusta (L.)	Cerambycidae	1	0	0	0	20	0	0	0	1	p	0	0	0	1	0
Zeuzera pyrina (Linnaeus)	Cossidae	0	1	0	0	675	0	1	0	0	p	0	0	1	1	0
Anisandrus maiche (Kurentsov)	Curculionidae	0	0	1	1		0	0	0	1	p	1	0	1	0	0
Cryphalus piceae (Ratzeburg)	Curculionidae	1	0	0	0		0	0	0	1	m	0	1	0	0	0
Hylurgops palliatus (Gyllenhal)	Curculionidae	1	0	0	0	35	0	0	0	1	o	0	0	1	0	0
Ips sexdentatus Boerner	Curculionidae	1	0	0	0	20	1	0	1	1	o	0	1	1	0	0
Pityogenes quadridens (Hartig)	Curculionidae	1	0	0	0	40	1	0	1	1	o	0	0	1	0	0
Scolytus rugulosus (Müeller)	Curculionidae	1	0	0	0	55	0	0	0	1	p	0	0	1	0	0
Uroceurs gigas (Linnaeus)	Siricidae	0	0	1	0		0	0	0		o	0	0	0	1	0
